# Supplementary material for: How People Reason About Stare Decisis: The Role of Political Ideology
Source: Behav Sci (Basel). 2026 Jul 1;16(7):1087. doi: 10.3390/bs16071087 (PMC13405648; doi:10.3390/bs16071087)
Supplement: Supplementary file 1 [file behavsci-16-01087-s001.zip]

Archive with 1 entries (1 files):
- behavsci-4275554-supplementary.pdf
